# Supplementary material for: Impact of Electrolyte Incorporation in Anodized Niobium on Its Resistive Switching
Source: Nanomaterials (Basel). 2022 Feb 28;12(5):813. doi: 10.3390/nano12050813 (PMC8912554; doi:10.3390/nano12050813)
Supplement: Supplementary file 1 [file nanomaterials-12-00813-s001.zip]

Archive with 1 entries (1 files):
- nanomaterials-1586177-supplementary.pdf
